# Supplementary material for: Effectiveness of written emotional disclosure interventions for eating disorders: a systematic review and meta-analysis
Source: Front Nutr. 2024 Dec 10;11:1476956. doi: 10.3389/fnut.2024.1476956 (PMC11667891; doi:10.3389/fnut.2024.1476956)
Supplement: Supplementary file 2 [file Table_2.XLSX]

## Sheet: Additional file 3
Table 2. The details about expressvie writing.
Author, year and country	Content of writing	Comparison group specifics	Assessment time points	Follow-up,%
Jennifer Brenton‑Peters, et al. (2023) New Zealand	Write a letter to themselves from the perspective of a kind imaginary friend, coming from a place of a compassionate and encouraging voice.	The control group engaged in a neutral writing activity for 10 min, detailing what they did that morning.	NR	NR
Danielle Arigo and Joshua M. Smyth (2012) USA	Write about related aspects of a stressful experience about their body image and eating concerns at each session.	The control group asked participants to write about their plans over the past week.	pre- and post-intervention, 8-weeks follow-ups	NR
Kheana Barbeau, et al. (2022) Canada	Write on 3 aspects:(a).Put yourself in the shoes of other women and think about the feelings they experience; (b).See yourself as a partner and show them compassion and concern; (c).Describe the feelings you experience objectively in a non-emotional way.	the control condition were only asked to write their emotions.	pre- and post- intervention	90.5
Anna C. Ciao, et al. (2021) USA	Participants engaged in a brief reflective writing exercise after watching films, responding to two prompts: (1)What stood out to you in this film (something that you learned, something that made you feel a certain way emotionally, or anything else)? (2)Were there any topics raised in this movie that relate directly to your own life and experiences?	No intervention	pre- and post- intervention, 1-month follow-ups	98.7
Philippa East, et al. (2010) UK	Write on 2 aspects:(1)instructs participants to write freely about their deepest thoughts and emotions regarding a difficult or stressful life event. (2)explicitly elicit shifts in perspective across writing sessions.	Participants in the control condition were asked to write about superficial topics, in a factual manner, without exploring thoughts and feelings.	pre- and post-intervention, 4- and 8-week follow-ups	100
Ata Ghaderi, et al. (2020) Sweden	Write about their thoughts, images, emotions, and whatever comes to their mind in relation to their body.If they were not able to come up with content to write about for 40 min, they were asked to repeat what they had written with the aim of emotional processing and getting some distance from the content.	No intervention	pre- and post-intervention, 6-, 12-, 18-, or 24-months follow-ups	52.7
Ata Ghaderi, et al. (2022) Sweden	Participants were asked to write about their most troubling and upsetting experiences, thoughts and memories.	No intervention	pre- and post-intervention, 1-month follow-ups	68.1
Olwyn Johnston, et al. (2009) UK	Write about ‘‘the things others don’t see, hear or notice about me’’. You may wish to write this as a letter to a friend, real or imaginary.And to further explore their emotions and thoughts.	Participants in the control condition were asked to write about superficial topics in a factual manner, without exploring thoughts and feelings.	pre- and post-intervention, 4- and 8-week follow-ups	85.1
N. Kupeli, et al. (2018) UK	Think of the most wonderful experience in life, the happiest moment, the ecstatic moment, the ecstatic moment, and choose one such experience or moment. Try to imagine yourself in that moment, including all the feelings and emotions associated with the experience.	Participants in the control writing condition were instructed to write a review of a film or book they had recently seen or read whilst remaining objective.	pre- and post-intervention, 8-week follow-ups	80.3
Eric Stice, et al. (2006) USA	Participants were asked to write about issues of emotional significance.	Participants in this condition received no intervention, but were referred to treatment if they met criteria for anorexia nervosa, bulimia nervosa, or binge eating disorder at any of the follow- up assessments (as were participants in all conditions)	pre- and post-intervention, 6-months and 1-yr follow-ups	97.6
Dennis Relojo (2016) UK	Write down your deepest thoughts and feelings about life goals (or positive experiences that have affected you and your life). Explore your deepest emotions and thoughts in your writing.	The control condition need to write a review of a film they had recently seen.	pre- and post-intervention	NR
Wang and Ding (2023) China	participants were instructed to spend 10 min writing a paragraph expressing a self-kind attitude toward their appearance and the cyberbullying event.If participants finished writing before the time ran out, they needed to re-read, add more details, and reflect upon what they wrote until the 10 min were up.	the control group, participants were instructed to keep the status quo and do nothing for 10 min.	pre- and post-intervention, 1 month follow-ups	70.3
Jorg Tanis et al. (2023) Netherlands	Participants were asked about (negative) emotional status prior to binge eating. The “if- part” of the implementation intentions consisted of brief and concrete descriptions of emotional states normally preceding binge eating (e.g., “If I start to feel lonely, then I will call a friend”).	Participants were instructed to form a goal- intention regarding refraining from binge eating (e.g., “Starting today, I will eat healthy and have no more binges”)	pre- and post-intervention, follow-ups	69.6
